# Supplementary material for: Effects of low pH on the coral reef cryptic invertebrate communities near CO2 vents in Papua New Guinea
Source: PLoS One. 2021 Dec 15;16(12):e0258725. doi: 10.1371/journal.pone.0258725 (PMC8673656; doi:10.1371/journal.pone.0258725)
Supplement: S2 Table — Table containing the taxonomic identification and number of sequences that were observed for each Operational Taxonomic Unit (OTU) in each ARMS sample for the two localities (Upa Upasina and Dobu) and three pH conditions investigated. The name of the ARMS sample is given as: Locality_ARMS_#_pH. The pH categories are: C = control, M = medium and L = low). (XLSX) [file pone.0258725.s004.xlsx]

## Sheet: Sheet1
OTU#	Phylum	Class	Order	Family	Genus	Species	Upa_ARMS_1_M	Upa_ARMS_3_M	Upa_ARMS_6_M	Upa_ARMS_25_L	Upa_ARMS_29_L	Upa_ARMS_30_L	Upa_ARMS_23_M	Upa_ARMS_24_M	Upa_ARMS_26_M	Upa_ARMS_2_C	Upa_ARMS_4_C	Upa_ARMS_5_C	Upa_ARMS_22_C	Upa_ARMS_27_H	Upa_ARMS_28_H	Dobu_ARMS_7_L	Dobu_ARMS_8_L	Dobu_ARMS_9_L	Dobu_ARMS_13_L	Dobu_ARMS_14_L	Dobu_ARMS_20_L	Dobu_ARMS_15_M	Dobu_ARMS_18_M	Dobu_ARMS_19_M	Dobu_ARMS_10_C	Dobu_ARMS_11_C	Dobu_ARMS_12_C	Dobu_ARMS_16_C	Dobu_ARMS_17_C	Dobu_ARMS_21_C	*ARMS_name=Locality_ARMS_#_pH (C = control; M = medium and L = low)
Otu0001	Arthropoda	Malacostraca	Decapoda	Palaemonidae	Palaemonella	Palaemonella rotumana	3	2	10	11	13	6	15	4	14	8	5	12	10	9	6	6	1	5	2	1	3	2	9	11	0	0	1	0	0	0
Otu0002	Arthropoda	Malacostraca	Decapoda	Galatheidae	Galathea	Galathea tanegashimae	2	2	1	5	8	6	13	6	7	5	1	5	9	12	5	0	0	0	0	0	0	1	0	0	0	0	0	0	0	0
Otu0003	Arthropoda	Malacostraca	Decapoda	Xanthidae	Chlorodiella	Chlorodiella laevissima	3	0	0	0	1	0	0	1	2	10	3	5	4	1	2	0	0	0	0	0	0	4	5	3	0	0	0	0	0	0
Otu0004	Arthropoda	Malacostraca	Decapoda	Xanthidae	Cyclodius	Cyclodius ungulatus	0	0	1	0	0	0	0	0	0	0	0	2	0	0	0	0	0	0	0	0	0	0	0	0	0	0	0	0	0	0
Otu0005	Arthropoda	Malacostraca	Decapoda	Galatheidae	Galathea		2	0	1	6	0	0	4	0	2	6	3	4	0	2	1	0	0	1	0	0	0	0	4	1	0	0	0	0	0	0
Otu0006	Arthropoda	Malacostraca	Decapoda	Hippolytidae			0	0	5	8	7	2	14	6	3	1	0	0	3	8	1	0	0	0	0	0	0	1	0	2	0	0	0	0	0	0
Otu0007	Arthropoda	Malacostraca	Decapoda	Portunidae	Thalamitoides		2	2	3	1	4	3	0	3	1	7	6	6	0	1	3	0	0	0	0	0	0	3	0	1	1	4	3	0	0	1
Otu0008	Arthropoda	Malacostraca	Decapoda	Porcellanidae			2	0	0	0	1	0	1	2	1	6	1	3	7	4	0	0	0	0	0	0	0	3	2	2	0	0	0	0	0	0
Otu0009	Arthropoda	Malacostraca	Decapoda	Alpheidae	Alpheus	Alpheus parvirostris	0	0	0	0	0	0	0	0	2	0	0	0	0	0	0	0	0	0	0	0	0	0	2	0	0	0	1	0	0	0
Otu0010	Arthropoda	Malacostraca	Decapoda	Xanthidae	Chlorodiella	Chlorodiella spinimera	0	0	0	0	0	0	0	0	0	0	0	0	0	0	0	0	0	0	0	0	0	0	0	0	3	0	3	3	3	3
Otu0011	Mollusca	Gastropoda	Neogastropoda	Columbellidae	Pardalinops	Pardalinops marmorata	0	0	0	12	0	4	0	2	1	8	0	0	1	0	0	1	0	0	0	0	0	1	0	1	0	0	0	0	0	0
Otu0012	Mollusca	Gastropoda	Neogastropoda	Columbellidae	Mitrella	Mitrella moleculina	1	0	0	2	0	0	6	0	1	6	0	1	0	0	0	1	3	1	0	1	2	5	0	0	0	0	0	0	0	0
Otu0013	Arthropoda	Malacostraca	Decapoda	Trapeziidae	Trapezia	Trapezia cymodoce	0	1	0	0	0	0	1	3	0	0	1	0	0	0	0	0	0	0	0	0	0	1	0	0	0	0	1	0	0	0
Otu0014	Arthropoda	Malacostraca	Decapoda	Paguridae			0	0	0	0	0	0	0	0	0	2	0	1	2	0	2	0	0	0	0	0	0	4	4	6	0	0	2	0	1	0
Otu0015	Arthropoda	Malacostraca	Decapoda	Paguridae			0	0	0	0	0	0	0	0	0	0	0	0	0	0	0	0	0	0	0	0	0	0	0	0	0	0	0	4	12	9
Otu0016	Arthropoda	Malacostraca	Decapoda	Palaemonidae			0	0	0	0	0	0	0	0	0	0	0	0	0	0	0	0	0	0	0	0	0	0	0	0	7	0	0	1	0	0
Otu0017	Arthropoda	Malacostraca	Decapoda	Xanthidae	Soliella	Soliella flava	0	0	0	0	0	0	0	0	0	1	0	2	2	1	2	0	0	0	0	0	0	0	0	0	0	0	0	0	0	0
Otu0018	Arthropoda	Malacostraca	Decapoda	Galatheidae			0	0	0	1	1	0	5	1	1	0	0	0	3	6	0	0	0	0	0	0	0	0	0	1	0	0	0	0	0	0
Otu0019	Arthropoda	Malacostraca	Decapoda	Alpheidae			0	0	0	1	0	0	0	1	0	0	3	1	0	2	0	0	0	0	0	0	0	0	0	0	0	0	0	0	0	0
Otu0020	Mollusca	Gastropoda	Neogastropoda	Columbellidae	Euplica	Euplica turturina	0	0	0	1	0	2	0	1	0	4	0	0	8	0	1	0	0	0	0	2	0	0	0	0	0	0	0	0	0	0
Otu0021	Arthropoda	Malacostraca	Decapoda	Diogenidae	Calcinus	Calcinus pulcher	0	0	1	0	0	0	0	0	0	0	1	0	1	0	0	0	0	0	0	0	0	0	3	0	0	0	0	0	0	0
Otu0022	Arthropoda	Malacostraca	Decapoda	Palaemonidae	Periclimenella	Periclimenella spinifera	0	0	0	0	0	0	0	0	0	0	0	0	0	0	0	0	0	0	0	0	0	0	0	0	0	8	1	0	0	0
Otu0024	Arthropoda	Malacostraca	Decapoda	Pilumnidae			0	0	0	1	0	0	0	0	0	0	0	0	0	0	0	2	0	0	1	4	0	0	5	2	0	0	0	0	0	0
Otu0026	Arthropoda	Malacostraca	Decapoda	Galatheidae	Galathea	Galathea corbariae	0	0	0	0	0	0	0	0	0	0	0	1	0	0	0	0	0	0	0	0	0	0	0	0	0	0	0	0	0	0
Otu0028	Echinodermata	Ophiuroidea	Ophiuridea	Ophiocomidae	Ophiocoma	Ophiocoma erinaceus	0	0	0	0	0	0	1	0	0	0	0	1	0	0	0	0	0	2	0	0	1	4	2	2	0	0	0	0	0	0
Otu0031	Mollusca	Gastropoda	Neogastropoda	Nassariidae	Reticunassa	Reticunassa poppeorum	0	0	0	0	0	0	0	0	0	0	0	0	0	0	0	4	0	2	1	1	0	0	1	2	0	0	0	0	0	0
Otu0033	Arthropoda	Malacostraca	Decapoda	Alpheidae	Athanas	Athanas parvus	0	0	0	0	0	0	0	1	0	0	1	0	0	0	0	1	1	2	0	0	1	0	4	0	0	0	0	0	0	0
Otu0034	Mollusca	Gastropoda	Littorinimorpha	Rissoinidae	Rissoina		0	0	0	0	0	0	0	0	0	0	0	0	1	0	1	0	0	0	0	0	0	0	0	0	1	0	0	4	1	4
Otu0035	Arthropoda	Malacostraca	Decapoda	Alpheidae			0	0	0	0	0	0	0	2	0	1	0	0	5	2	1	0	0	0	0	0	0	0	0	0	0	0	0	0	0	0
Otu0038	Arthropoda	Malacostraca	Decapoda	Alpheidae	Alpheus		0	0	0	0	0	0	1	0	0	1	0	3	3	0	0	0	0	1	0	0	0	0	1	0	0	0	0	0	0	0
Otu0039	Arthropoda	Malacostraca	Decapoda	Pilumnidae			0	0	0	0	0	0	0	0	0	1	0	0	1	0	0	0	0	0	0	0	0	1	2	0	0	0	0	0	0	0
Otu0040	Arthropoda	Malacostraca	Decapoda	Hippolytidae			0	0	0	0	0	0	1	0	0	0	0	0	0	0	0	0	0	0	0	0	0	0	0	0	0	0	0	0	0	0
Otu0041	Arthropoda	Malacostraca	Decapoda	Galatheidae	Galathea	Galathea peitho	0	0	0	0	0	0	0	0	0	0	5	0	0	0	0	0	0	0	0	0	0	0	0	0	0	0	0	0	0	2
Otu0042	Arthropoda	Malacostraca	Decapoda	Xanthidae	Chlorodiella	Chlorodiella corallicola	0	0	0	0	0	0	0	0	0	0	2	2	1	0	0	0	0	0	0	0	0	0	0	0	0	0	0	0	0	0
Otu0043	Mollusca	Gastropoda	Neogastropoda	Buccinidae			0	0	1	0	0	0	0	0	0	0	0	0	0	0	0	1	1	1	0	0	1	1	0	0	0	0	2	1	0	1
Otu0045	Mollusca	Gastropoda	Neogastropoda	Columbellidae			1	0	2	0	0	0	0	0	0	0	0	0	0	0	0	2	0	0	0	3	0	0	0	0	1	0	0	0	0	0
Otu0046	Arthropoda	Malacostraca	Decapoda	Xanthidae	Liomera	Liomera bella	0	0	0	0	0	0	1	0	1	1	0	0	0	0	0	0	0	0	0	0	0	0	0	0	0	0	0	0	0	0
Otu0047	Arthropoda	Malacostraca	Decapoda	Alpheidae	Athanas		0	0	0	2	0	0	0	0	1	1	0	0	2	0	0	0	0	1	0	0	0	0	0	2	0	0	0	0	0	0
Otu0048	Arthropoda	Malacostraca	Decapoda	Alpheidae	Alpheus	Alpheus lottini	0	0	0	0	0	0	0	1	0	0	0	0	0	0	0	0	0	0	0	0	0	0	0	0	0	0	0	0	0	0
Otu0049	Mollusca	Gastropoda	Neogastropoda	Columbellidae	Mitrella		0	0	0	0	0	0	0	0	0	0	0	0	0	0	0	0	0	0	0	0	0	0	0	0	0	0	0	3	2	3
Otu0050	Mollusca	Gastropoda	Unassigned_Caenogastropoda	Cerithiidae	Cerithium	Cerithium egenum	0	0	0	0	0	0	0	0	0	0	0	0	2	0	0	0	0	0	1	1	0	0	0	0	0	1	1	0	1	0
Otu0051	Arthropoda	Malacostraca	Decapoda	Palaemonidae			0	1	0	0	0	0	0	0	0	0	0	0	0	0	0	0	0	0	0	0	0	0	0	0	0	1	1	0	0	0
Otu0052	Arthropoda	Malacostraca	Decapoda	Majidae	Menaethius	Menaethius orientalis	0	1	1	0	0	0	0	0	0	0	0	0	1	0	0	0	0	0	0	0	0	2	2	0	0	0	0	0	0	0
Otu0053	Arthropoda	Malacostraca	Decapoda	Alpheidae	Alpheus		0	0	0	0	0	0	0	0	2	4	0	0	0	0	0	0	0	2	0	0	0	0	0	0	0	0	0	0	0	0
Otu0054	Arthropoda	Malacostraca	Decapoda	Alpheidae			0	0	0	0	0	0	0	0	0	0	0	0	2	0	0	2	0	1	0	0	1	0	0	2	0	0	0	0	0	0
Otu0056	Arthropoda	Malacostraca	Decapoda	Alpheidae			0	0	0	5	0	0	1	0	1	0	0	0	0	0	0	0	0	0	0	0	0	0	0	0	0	0	0	0	0	0
Otu0057	Mollusca	Gastropoda	Neogastropoda	Conidae	Conus	Conus obscurus	0	0	0	1	0	0	0	0	0	0	0	0	0	0	0	0	0	1	0	0	0	2	3	0	0	0	0	0	0	0
Otu0058	Arthropoda	Malacostraca	Decapoda	Xanthidae	Actaeodes	Actaeodes hirsutissimus	0	1	0	0	0	0	0	0	0	0	0	0	0	0	0	0	0	0	0	0	0	0	0	0	0	0	0	0	0	0
Otu0059	Arthropoda	Malacostraca	Decapoda	Alpheidae	Alpheus		0	0	0	0	0	0	0	0	0	0	0	0	0	0	0	1	0	0	0	0	0	0	0	0	2	0	0	2	2	0
Otu0060	Arthropoda	Malacostraca	Decapoda	Diogenidae	Calcinus	Calcinus nitidus	0	0	0	0	0	0	0	0	0	2	0	0	0	0	0	0	0	0	0	0	0	0	1	1	0	0	0	0	0	0
Otu0061	Echinodermata	Ophiuroidea	Ophiuridea	Ophiotrichidae	Macrophiothrix	Macrophiothrix demessa	0	0	0	0	0	0	0	0	1	2	0	0	2	1	0	0	0	0	0	0	0	1	0	0	0	0	0	0	0	0
Otu0062	Arthropoda	Malacostraca	Decapoda	Dromiidae			0	0	0	1	1	0	0	0	2	1	0	0	0	0	0	0	0	0	0	0	0	0	0	0	0	0	0	0	0	0
Otu0063	Arthropoda	Malacostraca	Decapoda	Alpheidae			0	0	0	0	0	0	0	2	0	1	0	0	0	1	0	0	0	0	0	0	0	1	0	0	0	0	1	0	0	0
Otu0064	Arthropoda	Malacostraca	Decapoda	Portunidae	Thalamita	Thalamita coeruleipes	0	0	0	1	0	1	0	0	1	0	0	0	1	0	0	0	0	0	0	0	1	0	0	0	0	0	0	0	0	0
Otu0065	Mollusca	Gastropoda	Littorinimorpha	Cypraeidae	Erosaria	Erosaria labrolineata	1	0	0	0	0	0	0	2	0	0	0	0	0	0	0	2	0	1	0	0	0	0	0	0	0	0	0	0	0	0
Otu0066	Arthropoda	Malacostraca	Decapoda	Portunidae	Thalamita	Thalamita mitsiensis	0	0	0	0	0	0	0	0	2	0	0	1	2	0	0	0	0	0	0	0	0	0	0	0	0	0	0	0	0	0
Otu0067	Arthropoda	Malacostraca	Decapoda	Galatheidae			0	0	0	0	0	2	0	0	0	0	0	2	0	0	0	0	0	0	0	0	0	0	0	0	0	0	0	0	0	0
Otu0068	Arthropoda	Malacostraca	Decapoda	Palaemonidae	Exoclimenella	Exoclimenella maldivensis	0	1	0	0	0	0	0	0	0	0	0	0	0	0	0	0	0	0	0	0	0	0	0	0	0	0	0	0	0	0
Otu0069	Mollusca	Gastropoda	Littorinimorpha	Cypraeidae	Monetaria	Monetaria annulus	0	0	0	0	0	0	0	2	0	0	0	0	0	0	0	0	0	0	2	0	0	0	0	0	0	2	0	0	0	0
Otu0073	Mollusca	Gastropoda	Neogastropoda	Columbellidae	Euplica	Euplica scripta	0	0	0	0	0	0	2	1	0	0	0	0	0	0	0	0	0	0	0	3	0	0	0	0	0	0	0	0	0	0
Otu0074	Arthropoda	Malacostraca	Decapoda	Hippolytidae			0	0	0	0	0	0	0	0	0	0	0	0	0	6	0	0	0	0	0	0	0	0	0	0	0	0	0	0	0	0
Otu0075	Arthropoda	Malacostraca	Decapoda	Alpheidae	Alpheus		1	0	0	0	0	0	0	0	0	0	0	0	2	1	0	0	0	0	0	0	0	0	0	0	0	0	0	0	0	0
Otu0076	Arthropoda	Malacostraca	Decapoda	Hippolytidae	Saron		0	0	1	0	0	0	0	0	1	0	0	0	0	0	0	0	0	0	0	0	0	0	0	0	0	0	0	0	0	0
Otu0077	Mollusca	Gastropoda	Littorinimorpha	Ranellidae	Gyrineum	Gyrineum gyrinum	0	0	0	1	0	0	0	0	0	0	0	0	0	0	0	3	0	1	0	0	0	0	0	0	0	1	0	0	0	0
Otu0079	Arthropoda	Malacostraca	Decapoda	Porcellanidae			0	0	0	0	0	0	2	0	0	0	0	0	0	2	0	0	0	0	0	0	0	0	0	0	0	0	0	0	0	0
Otu0080	Mollusca	Bivalvia	Limida	Limidae			0	0	1	1	0	0	0	1	0	1	0	1	0	0	0	0	0	0	0	0	0	0	0	0	0	0	0	0	0	0
Otu0082	Arthropoda	Malacostraca	Decapoda	Paguridae			0	0	0	0	0	0	0	0	0	0	0	0	0	0	0	0	0	0	0	0	0	0	0	0	0	0	0	0	5	0
Otu0083	Mollusca	Gastropoda	Neogastropoda	Mitridae			0	0	0	0	0	0	0	0	0	2	0	0	0	0	0	0	3	0	0	0	0	0	0	0	0	0	0	0	0	0
Otu0084	Arthropoda	Malacostraca	Decapoda	Porcellanidae			1	0	0	0	0	0	0	0	0	4	0	0	0	0	0	0	0	0	0	0	0	0	0	0	0	0	0	0	0	0
Otu0086	Mollusca	Gastropoda	Neogastropoda	Muricidae	Pascula	Pascula ochrostoma	0	0	0	1	0	1	0	0	0	1	0	1	0	0	0	0	0	0	0	0	0	1	0	0	0	0	0	0	0	0
Otu0087	Annelida	Polychaeta	Terebellida	Terebellidae			0	0	2	0	0	0	0	0	0	1	2	0	0	0	0	0	0	0	0	0	0	0	0	0	0	0	0	0	0	0
Otu0088	Arthropoda	Malacostraca	Decapoda	Trapeziidae	Trapezia	Trapezia septata	0	0	0	0	0	0	1	0	0	0	0	0	0	0	0	0	0	0	1	0	0	0	0	0	0	0	0	0	0	0
Otu0089	Arthropoda	Malacostraca	Decapoda	Hippolytidae	Lysmata		0	0	0	0	0	0	2	0	0	0	0	1	0	0	0	0	0	0	0	0	0	0	0	0	0	0	0	0	0	0
Otu0090	Arthropoda	Malacostraca	Decapoda	Alpheidae	Alpheus		0	2	0	0	0	0	0	0	0	0	0	0	0	0	0	0	0	0	0	0	0	0	0	0	0	0	0	0	0	0
Otu0092	Echinodermata	Ophiuroidea	Ophiuridea	Ophiotrichidae	Macrophiothrix	Macrophiothrix propinqua	1	0	0	0	0	0	0	0	1	1	0	0	0	1	1	0	0	0	0	0	0	0	0	0	0	0	0	0	0	0
Otu0093	Arthropoda	Malacostraca	Decapoda	Porcellanidae	Aliaporcellana	Aliaporcellana suluensis	0	0	0	0	0	0	0	2	0	0	0	0	0	2	0	0	0	0	0	0	0	0	0	0	0	0	0	0	0	0
Otu0094	Mollusca	Gastropoda	Littorinimorpha	Strombidae	Strombus	Strombus labiatus	0	0	0	0	0	0	0	0	0	0	0	0	0	0	0	1	0	0	0	3	0	0	0	0	0	0	0	0	0	0
Otu0095	Arthropoda	Malacostraca	Decapoda	Majidae			0	0	0	0	0	0	0	0	0	0	0	0	0	0	0	0	0	0	0	0	0	0	0	0	1	0	0	0	0	0
Otu0096	Echinodermata	Ophiuroidea	Ophiuridea	Ophiotrichidae	Ophiothrix		0	0	0	0	0	0	0	0	1	0	0	0	1	0	0	0	0	0	0	0	0	0	0	0	0	1	0	0	0	0
Otu0097	Arthropoda	Malacostraca	Decapoda	Diogenidae	Calcinus	Calcinus gaimardii	1	0	0	0	0	0	0	0	0	0	0	0	1	0	0	0	0	0	0	0	0	0	0	0	0	0	0	0	0	0
Otu0100	Echinodermata	Holothuroidea	Apodida	Chiridotidae	Chiridota	Chiridota stuhlmanni	0	0	0	0	0	0	0	0	0	0	0	2	0	0	1	0	0	0	0	0	0	0	0	1	0	0	0	0	0	0
Otu0101	Arthropoda	Malacostraca	Decapoda	Paguridae			0	0	0	0	0	0	0	0	0	0	0	0	1	0	0	0	0	0	0	0	0	0	2	1	0	0	0	0	0	0
Otu0102	Arthropoda	Malacostraca	Decapoda	Pilumnidae			0	0	0	0	0	0	0	0	0	0	0	0	0	0	0	0	0	0	0	0	0	2	0	2	0	0	0	0	0	0
Otu0103	Annelida	Polychaeta	Eunicida	Eunicidae			0	0	2	0	0	0	0	0	0	0	0	2	0	0	0	0	0	0	0	0	0	0	0	0	0	0	0	0	0	0
Otu0105	Arthropoda	Malacostraca	Decapoda	Hippolytidae			0	0	0	0	0	0	0	0	0	0	0	0	0	4	0	0	0	0	0	0	0	0	0	0	0	0	0	0	0	0
Otu0106	Mollusca	Gastropoda	Neogastropoda	Columbellidae			0	0	0	0	0	0	0	0	0	0	0	0	0	0	0	0	0	0	0	2	0	1	1	0	0	0	0	0	0	0
Otu0107	Arthropoda	Malacostraca	Decapoda	Xanthidae	Pilodius	Pilodius granulatus	0	0	0	0	0	0	0	0	0	0	0	0	0	0	0	0	0	1	0	0	0	0	0	0	0	0	0	0	0	0
Otu0108	Arthropoda	Malacostraca	Decapoda	Alpheidae	Synalpheus		0	0	0	0	0	0	1	0	1	0	0	0	0	0	1	0	0	0	0	0	0	0	1	0	0	0	0	0	0	0
Otu0109	Mollusca	Gastropoda	Neogastropoda	Muricidae			1	0	1	0	0	1	0	0	0	0	1	0	0	0	0	0	0	0	0	0	0	0	0	0	0	0	0	0	0	0
Otu0110	Arthropoda	Malacostraca	Decapoda	Epialtidae			0	0	0	0	0	0	0	0	0	0	0	0	1	0	0	0	0	0	0	0	0	0	0	0	0	0	0	0	0	0
Otu0112	Mollusca	Gastropoda	Neogastropoda	Muricidae	Morula	Morula striata	0	0	1	0	0	0	0	0	1	1	0	0	0	1	0	0	0	0	0	0	0	0	0	0	0	0	0	0	0	0
Otu0113	Arthropoda	Malacostraca	Decapoda	Hippolytidae	Saron	Saron marmoratus	0	0	1	0	0	0	0	2	0	0	0	0	0	0	0	0	0	0	0	0	0	0	0	0	0	0	0	0	0	0
Otu0114	Arthropoda	Malacostraca	Decapoda	Galatheidae	Galathea	Galathea homologa	0	0	0	0	0	0	0	0	1	0	0	0	0	3	0	0	0	0	0	0	0	0	0	0	0	0	0	0	0	0
Otu0115	Arthropoda	Malacostraca	Decapoda	Xanthidae	Cyclodius	Cyclodius nitidus	0	0	0	0	0	0	0	0	0	0	0	0	0	2	0	0	0	0	0	0	0	0	0	0	0	0	0	0	0	0
Otu0116	Mollusca	Gastropoda	Neogastropoda	Muricidae	Maculotriton	Maculotriton serriale	0	0	0	0	0	0	0	0	0	3	1	0	0	0	0	0	0	0	0	0	0	0	0	0	0	0	0	0	0	0
Otu0117	Mollusca	Gastropoda	Littorinimorpha	Cypraeidae	Purpuradusta	Purpuradusta moniridens	0	0	0	0	0	0	0	0	0	1	0	0	0	0	0	0	1	0	0	0	0	1	0	0	0	0	0	0	0	0
Otu0119	Arthropoda	Malacostraca	Decapoda	Alpheidae			0	0	0	0	0	0	0	0	0	0	0	0	0	0	0	0	0	0	0	0	0	0	3	0	0	0	0	0	0	0
Otu0120	Arthropoda	Malacostraca	Decapoda	Pilumnidae	Glabropilumnus		0	0	0	0	0	0	0	0	0	0	0	0	0	0	0	0	0	0	0	0	0	1	0	0	0	0	0	0	0	0
Otu0121	Mollusca	Gastropoda	Pleurobranchomorpha	Pleurobranchidae	Pleurehdera	Pleurehdera haraldi	0	0	0	0	0	0	1	0	0	0	0	0	0	0	0	0	1	0	0	0	0	0	0	0	0	0	0	0	0	1
Otu0122	Mollusca	Gastropoda	Neogastropoda	Turridae	Prodotia	Prodotia iostoma	0	0	0	1	0	0	0	0	1	0	0	0	0	0	0	0	0	0	0	0	0	0	0	0	0	0	0	0	0	0
Otu0123	Arthropoda	Malacostraca	Decapoda	Hippolytidae			0	0	0	0	0	0	0	0	0	0	0	0	0	0	0	0	0	0	0	0	0	0	0	0	0	0	1	0	0	2
Otu0124	Arthropoda	Malacostraca	Decapoda	Porcellanidae			0	0	0	0	0	0	0	0	0	0	0	0	0	3	0	0	0	0	0	0	0	0	0	0	0	0	0	0	0	0
Otu0125	Arthropoda	Malacostraca	Decapoda	Epialtidae	Tiarinia	Tiarinia alidae	0	0	0	1	0	0	0	0	0	0	0	0	0	0	0	0	0	0	0	0	0	0	0	0	0	0	0	0	0	0
Otu0127	Mollusca	Gastropoda	Neogastropoda	Costellariidae	Vexillum	Vexillum tusum	0	0	0	1	0	0	0	0	0	1	0	0	0	0	0	0	0	0	0	0	0	1	0	0	0	0	0	0	0	0
Otu0128	Mollusca	Gastropoda	Neogastropoda	Costellariidae	Vexillum	Vexillum pardalis	1	0	0	0	0	0	0	0	0	0	0	1	0	0	0	0	0	0	0	0	0	1	0	0	0	0	0	0	0	0
Otu0129	Arthropoda	Malacostraca	Decapoda	Paguridae			0	0	0	0	0	0	0	0	1	2	0	0	0	0	0	0	0	0	0	0	0	0	0	0	0	0	0	0	0	0
Otu0131	Arthropoda	Malacostraca	Decapoda	Portunidae	Thalamita	Thalamita prymna	0	0	0	0	0	0	0	0	0	0	0	0	0	0	0	0	0	0	1	1	1	0	0	0	0	0	0	0	0	0
Otu0132	Annelida	Polychaeta	Unassigned_Polychaeta	Chaetopteridae	Chaetopterus		0	0	0	0	0	0	0	0	0	0	0	0	0	0	0	0	2	5	0	0	0	0	0	0	0	0	0	0	0	0
Otu0133	Arthropoda	Malacostraca	Decapoda	Palaemonidae			0	0	0	0	0	0	0	0	0	0	0	0	0	0	0	0	0	0	0	0	0	0	0	0	0	0	0	0	0	3
Otu0135	Sipuncula	Phascolosomatidea	Phascolosomatida	Phascolosomatidae	Phascolosoma	Phascolosoma stephensoni	0	0	1	1	0	0	0	0	0	0	1	0	0	0	0	0	0	0	0	0	0	0	0	0	0	0	0	0	0	0
Otu0136	Arthropoda	Malacostraca	Decapoda	Portunidae	Thalamitoides	Thalamitoides tridens	0	0	0	0	0	0	0	0	0	0	0	0	0	0	0	0	0	0	0	0	0	0	0	0	0	0	0	2	1	0
Otu0137	Sipuncula	Phascolosomatidea	Phascolosomatida	Phascolosomatidae	Phascolosoma		0	0	0	1	0	0	0	0	0	0	0	1	0	0	0	0	0	0	0	0	0	0	0	0	0	0	0	0	0	0
Otu0138	Mollusca	Gastropoda	Neogastropoda	Muricidae	Drupella	Drupella cornus	0	0	0	0	0	0	0	0	0	0	0	0	0	0	0	0	0	0	0	0	0	0	0	0	2	0	0	0	1	0
Otu0139	Mollusca	Gastropoda	Neogastropoda	Mitridae			0	0	0	0	0	0	0	0	0	0	0	0	0	0	0	1	0	0	2	0	0	0	0	0	0	0	0	0	0	0
Otu0140	Mollusca	Gastropoda	Unassigned_Caenogastropoda	Cerithiidae	Cerithium	Cerithium balteatum	0	0	0	0	0	0	0	0	2	0	0	0	0	0	0	0	0	0	0	0	0	0	0	0	0	0	0	0	0	0
Otu0141	Arthropoda	Malacostraca	Decapoda	Pilumnidae			0	0	0	0	0	0	0	1	1	0	0	0	0	0	0	0	0	0	0	0	0	0	0	0	0	0	0	0	0	0
Otu0142	Mollusca	Gastropoda	Nudibranchia	Actinocyclidae	Hallaxa		0	0	0	0	0	0	1	1	0	0	0	0	0	0	0	0	0	0	0	0	0	1	0	0	0	0	0	0	0	0
Otu0144	Arthropoda	Malacostraca	Decapoda	Trapeziidae	Trapezia	Trapezia guttata	0	0	0	0	0	0	0	0	0	0	0	0	0	0	2	0	0	0	0	0	0	0	0	0	0	0	0	1	0	0
Otu0145	Mollusca	Gastropoda	Littorinimorpha	Triviidae			0	0	0	2	0	0	0	0	0	0	0	0	0	0	0	0	1	0	0	0	0	0	0	0	0	0	0	0	0	0
Otu0146	Echinodermata	Holothuroidea	Apodida	Chiridotidae	Chiridota		0	0	0	0	0	0	0	0	0	0	0	0	0	0	0	0	3	0	0	0	0	0	0	0	0	0	0	0	0	0
Otu0148	Arthropoda	Malacostraca	Decapoda	Portunidae	Carupa	Carupa tenuipes	0	0	0	0	0	0	1	0	1	0	0	0	0	0	0	0	0	0	0	0	0	1	0	0	0	0	0	0	0	0
Otu0150	Arthropoda	Malacostraca	Decapoda	Alpheidae			0	0	0	0	0	0	1	0	0	0	0	1	1	0	0	0	0	0	0	0	0	0	0	0	0	0	0	0	0	0
Otu0151	Arthropoda	Malacostraca	Decapoda	Porcellanidae			1	0	0	0	1	0	0	0	0	0	0	0	1	0	0	0	0	0	0	0	0	0	0	0	0	0	0	0	0	0
Otu0152	Arthropoda	Malacostraca	Decapoda	Xanthidae			0	2	0	0	0	0	0	0	0	0	0	0	0	0	0	0	0	0	0	0	0	0	0	0	0	0	0	0	0	0
Otu0153	Mollusca	Gastropoda	Littorinimorpha	Ranellidae	Cymatium		0	0	0	1	0	0	0	0	0	0	0	0	0	0	0	0	1	0	0	0	0	0	0	0	0	0	0	0	0	0
Otu0156	Arthropoda	Malacostraca	Stomatopoda	Gonodactylidae	Gonodactylus	Gonodactylus smithii	0	0	0	0	0	0	0	0	0	0	0	0	0	0	0	0	0	0	0	0	0	0	0	0	1	0	0	0	0	0
Otu0157	Mollusca	Gastropoda	Littorinimorpha	Cypraeidae	Erosaria	Erosaria erosa	0	0	0	0	0	0	0	0	0	0	0	0	0	0	0	0	0	1	0	1	0	0	0	0	0	0	0	0	0	0
Otu0159	Arthropoda	Malacostraca	Decapoda	Porcellanidae	Polyonyx	Polyonyx triunguiculatus	0	0	0	0	0	0	0	0	0	0	0	0	0	2	0	0	0	0	0	0	0	0	0	0	0	0	0	0	0	0
Otu0161	Annelida	Polychaeta	Sabellida	Sabellidae	Sabellastarte		0	0	0	0	0	0	0	0	0	0	0	0	0	0	0	0	0	0	0	0	0	0	0	0	0	1	0	0	0	1
Otu0162	Arthropoda	Malacostraca	Decapoda	Porcellanidae			0	0	0	0	0	0	0	0	0	0	0	1	0	0	0	0	0	0	0	0	0	0	0	0	0	0	0	0	0	0
Otu0163	Arthropoda	Malacostraca	Decapoda	Alpheidae	Alpheus		0	0	0	0	0	0	0	0	0	0	0	0	0	2	0	0	0	0	0	0	0	0	0	0	0	0	0	0	0	0
Otu0164	Mollusca	Polyplacophora	Chitonida	Chitonidae			0	0	0	0	0	0	0	0	0	0	0	0	0	0	0	0	0	0	0	0	0	0	0	0	0	0	0	1	0	1
Otu0165	Arthropoda	Malacostraca	Decapoda	Majidae			0	0	0	0	0	0	0	0	0	1	0	0	0	0	0	0	0	0	0	0	0	0	0	0	0	0	0	0	0	0
Otu0168	Arthropoda	Malacostraca	Decapoda	Majidae	Perinia	Perinia tumida	0	0	0	0	0	0	0	0	2	0	0	0	0	0	0	0	0	0	0	0	0	0	0	0	0	0	0	0	0	0
Otu0170	Mollusca	Gastropoda	Littorinimorpha	Hipponicidae	Sabia	Sabia conica	0	0	0	0	0	0	0	1	0	0	0	0	0	0	0	0	0	0	0	0	0	0	0	0	0	0	0	0	1	0
Otu0172	Mollusca	Gastropoda	Neogastropoda	Costellariidae	Vexillum	Vexillum pagodula	0	0	0	0	0	0	0	0	1	1	0	0	0	0	0	0	0	0	0	0	0	0	0	0	0	0	0	0	0	0
Otu0173	Mollusca	Bivalvia	Limida	Limidae	Lima		0	0	0	0	0	0	0	0	2	0	0	0	0	0	0	0	0	0	1	0	0	0	0	0	0	0	0	0	0	0
Otu0175	Annelida	Polychaeta	Amphinomida	Amphinomidae			0	0	0	0	0	0	1	0	0	0	0	0	1	0	0	0	0	0	0	0	0	0	0	0	0	0	0	0	0	0
Otu0176	Mollusca	Gastropoda	Vetigastropoda	Turbinidae	Turbo		0	0	0	0	0	1	0	0	0	0	0	0	0	0	0	0	0	0	1	0	0	0	0	0	0	0	0	0	0	0
Otu0177	Arthropoda	Malacostraca	Decapoda	Porcellanidae			1	0	0	0	0	0	0	0	0	0	0	0	0	0	0	0	0	0	0	0	0	0	0	0	0	0	0	0	0	0
Otu0179	Arthropoda	Malacostraca	Decapoda	Porcellanidae			0	0	0	0	0	0	0	0	0	1	1	0	0	0	0	0	0	0	0	0	0	0	0	0	0	0	0	0	0	0
Otu0180	Arthropoda	Malacostraca	Decapoda	Paguridae			0	0	0	0	0	0	0	0	0	0	0	0	1	0	0	0	0	0	0	0	0	0	0	1	0	0	0	0	0	0
Otu0181	Arthropoda	Pycnogonida	Pantopoda				0	0	2	0	0	0	0	0	0	0	0	0	0	0	0	0	0	0	0	0	0	0	0	0	0	0	0	0	0	0
Otu0183	Arthropoda	Malacostraca	Decapoda	Alpheidae			0	0	0	0	0	0	0	0	0	1	0	0	0	0	1	0	0	0	0	0	0	0	0	0	0	0	0	0	0	0
Otu0185	Arthropoda	Malacostraca	Decapoda	Galatheidae			0	0	0	0	0	0	0	0	0	0	0	0	0	0	0	0	0	0	0	0	0	0	0	0	0	0	0	2	0	0
Otu0186	Arthropoda	Malacostraca	Decapoda	Paguridae			0	0	0	0	0	0	0	0	0	0	0	0	0	0	0	0	0	0	0	0	0	0	0	0	0	0	0	0	1	0
Otu0188	Mollusca	Gastropoda	Littorinimorpha	Littorinidae	Littoraria	Littoraria undulata	0	0	0	0	0	0	0	0	0	0	0	0	0	0	0	0	0	0	0	0	0	0	0	2	0	0	0	0	0	0
Otu0190	Mollusca	Bivalvia	Pectinida	Pectinidae			0	0	0	0	0	0	0	0	0	1	0	1	0	0	0	0	0	0	0	0	0	0	0	0	0	0	0	0	0	0
Otu0192	Arthropoda	Malacostraca	Decapoda	Paguridae			0	0	0	0	0	0	0	0	0	0	0	0	0	0	0	0	0	0	0	0	0	0	2	0	0	0	0	0	0	0
Otu0193	Echinodermata	Ophiuroidea	Ophiuridea	Ophiotrichidae	Ophiothrix	Ophiothrix trilineata	0	0	0	0	0	0	0	0	0	0	0	0	0	0	0	0	0	0	0	0	0	0	0	0	0	1	1	0	0	0
Otu0194	Mollusca	Gastropoda	Neogastropoda	Conidae	Conus	Conus musicus	0	0	0	1	0	0	0	0	0	0	0	0	0	0	0	1	0	0	0	0	0	0	0	0	0	0	0	0	0	0
Otu0195	Mollusca	Gastropoda	Nudibranchia	Actinocyclidae	Hallaxa	Hallaxa fuscescens	1	0	0	0	0	0	0	0	0	0	0	0	0	0	0	0	0	0	0	0	0	0	0	0	0	1	0	0	0	0
Otu0197	Mollusca	Polyplacophora	Chitonida	Chitonidae			0	0	0	0	0	0	0	0	0	0	0	0	0	0	0	0	0	0	0	0	0	0	0	0	0	0	0	0	0	2
Otu0198	Mollusca	Gastropoda	Littorinimorpha	Ranellidae	Cymatium		0	0	0	0	0	0	0	0	0	0	0	0	0	0	0	0	0	1	0	0	1	0	0	0	0	0	0	0	0	0
Otu0199	Mollusca	Gastropoda	Neogastropoda	Muricidae			0	0	0	0	0	0	0	0	0	0	0	0	0	0	0	1	0	0	0	0	0	0	1	0	0	0	0	0	0	0
Otu0200	Arthropoda	Malacostraca	Decapoda	Xanthidae	Serenius	Serenius kuekenthali	0	0	0	0	0	0	0	0	0	0	0	0	0	1	0	0	0	0	0	0	0	0	0	0	0	0	0	0	0	0
Otu0204	Mollusca	Gastropoda	Neogastropoda	Fasciolariidae	Turrilatirus	Turrilatirus turritus	0	0	1	0	0	0	0	0	0	1	0	0	0	0	0	0	0	0	0	0	0	0	0	0	0	0	0	0	0	0
Otu0205	Arthropoda	Malacostraca	Amphipoda				0	0	0	0	0	0	1	0	0	0	0	0	0	0	0	0	0	0	0	0	0	1	0	0	0	0	0	0	0	0
Otu0208	Echinodermata	Echinoidea	Diadematoida	Diadematidae	Diadema	Diadema savignyi	0	0	0	0	0	0	0	0	0	0	0	0	0	0	0	0	0	0	0	2	0	0	0	0	0	0	0	0	0	0
Otu0211	Echinodermata	Crinoidea	Comatulida	Comatulidae	Comanthus	Comanthus wahlbergii	0	0	0	0	0	0	0	0	0	2	0	0	0	0	0	0	0	0	0	0	0	0	0	0	0	0	0	0	0	0
Otu0212	Mollusca	Gastropoda	Neogastropoda	Nassariidae	Reticunassa		0	0	0	0	0	0	0	0	0	0	0	0	0	0	0	1	0	0	0	0	0	0	0	0	0	0	0	0	0	1
Otu0213	Mollusca	Polyplacophora	Chitonida				0	0	0	0	0	0	0	0	0	0	0	0	0	0	0	0	0	0	0	0	0	0	0	0	0	1	0	1	0	0
Otu0214	Mollusca	Gastropoda	Neogastropoda	Drilliidae			0	0	0	0	0	0	0	0	0	0	0	0	0	0	0	0	0	1	0	0	0	1	0	0	0	0	0	0	0	0
Otu0215	Echinodermata	Ophiuroidea	Ophiuridea	Ophiocomidae	Ophiocoma	Ophiocoma pusilla	0	0	0	1	0	0	0	0	0	0	0	0	0	0	0	0	0	0	0	0	0	1	0	0	0	0	0	0	0	0
Otu0216	Arthropoda	Malacostraca	Decapoda	Tetraliidae	Tetralia		0	1	0	0	0	0	0	0	0	0	0	0	1	0	0	0	0	0	0	0	0	0	0	0	0	0	0	0	0	0
Otu0217	Echinodermata	Ophiuroidea	Ophiuridea	Ophiactidae	Ophiactis	Ophiactis savignyi	0	0	0	0	0	0	0	0	0	0	1	0	0	1	0	0	0	0	0	0	0	0	0	0	0	0	0	0	0	0
Otu0218	Arthropoda	Malacostraca	Decapoda	Palaemonidae	Periclimenes	Periclimenes diversipes	0	0	0	0	2	0	0	0	0	0	0	0	0	0	0	0	0	0	0	0	0	0	0	0	0	0	0	0	0	0
Otu0219	Arthropoda	Malacostraca	Decapoda	Alpheidae			0	0	0	0	0	0	0	0	0	0	0	0	0	0	0	0	2	0	0	0	0	0	0	0	0	0	0	0	0	0
Otu0220	Arthropoda	Malacostraca	Decapoda	Alpheidae			0	0	0	0	0	0	0	0	0	0	0	0	0	0	0	0	1	0	0	0	0	1	0	0	0	0	0	0	0	0
Otu0221	Sipuncula	Phascolosomatidea	Phascolosomatida	Phascolosomatidae			0	0	0	0	0	0	0	0	0	0	1	0	0	0	0	0	0	0	0	1	0	0	0	0	0	0	0	0	0	0
Otu0222	Arthropoda	Malacostraca	Decapoda	Alpheidae	Synalpheus	Synalpheus gracilirostris	0	0	0	0	0	0	0	0	1	0	1	0	0	0	0	0	0	0	0	0	0	0	0	0	0	0	0	0	0	0
Otu0223	Mollusca	Gastropoda	Littorinimorpha	Cypraeidae	Cribrarula	Cribrarula cribraria	0	0	0	0	0	0	0	0	0	0	0	0	0	0	0	0	0	0	0	0	0	0	0	0	0	1	0	0	0	0
Otu0224	Echinodermata	Ophiuroidea	Ophiurida				0	0	0	0	0	0	0	0	0	0	0	0	1	0	0	0	0	0	0	0	0	1	0	0	0	0	0	0	0	0
Otu0225	Mollusca	Bivalvia	Limida	Limidae			0	0	0	0	0	0	0	0	0	0	0	0	0	0	0	2	0	0	0	0	0	0	0	0	0	0	0	0	0	0
Otu0226	Mollusca	Gastropoda	Lepetellida	Fissurellidae			0	0	1	0	0	0	0	0	0	0	0	0	0	0	0	1	0	0	0	0	0	0	0	0	0	0	0	0	0	0
Otu0227	Arthropoda	Malacostraca	Mysidacea				0	0	0	0	0	0	0	0	0	0	0	0	0	0	0	0	0	0	0	0	0	0	0	0	1	0	0	0	0	0
Otu0228	Echinodermata	Ophiuroidea	Ophiuridea	Ophionereidae	Ophionereis	Ophionereis porrecta	0	0	0	0	0	0	0	0	0	0	0	1	0	0	0	0	0	1	0	0	0	0	0	0	0	0	0	0	0	0
Otu0229	Arthropoda	Malacostraca	Decapoda	Xanthidae	Liocarpilodes	Liocarpilodes pacificus	0	0	0	0	0	0	1	0	0	0	0	0	0	0	0	0	0	0	0	0	0	0	0	0	0	0	0	0	0	0
Otu0233	Arthropoda	Malacostraca	Decapoda	Xanthidae			0	0	0	0	0	0	0	0	0	0	0	0	0	0	0	0	0	0	0	0	0	1	0	0	0	0	0	0	0	0
Otu0235	Mollusca	Gastropoda	Cephalaspidea	Aglajidae	Chelidonura	Chelidonura fulvipunctata	0	0	0	0	0	0	0	0	0	0	0	0	0	0	0	0	0	0	0	0	0	0	0	1	0	0	0	0	0	0
Otu0239	Arthropoda	Malacostraca	Decapoda	Diogenidae	Paguristes		0	0	0	0	0	0	0	0	0	0	1	0	0	0	0	0	0	0	0	0	0	0	0	0	0	0	0	0	0	0
Otu0241	Arthropoda	Malacostraca	Decapoda	Paguridae	Pagurus	Pagurus hirtimanus	0	0	0	0	0	0	0	0	0	0	0	0	0	0	0	0	0	0	0	0	0	0	0	0	0	0	0	0	0	1
Otu0243	Mollusca	Gastropoda	Neogastropoda	Buccinidae	Enzinopsis	Enzinopsis astricta	0	0	0	0	0	0	0	0	0	1	0	0	0	0	0	0	0	0	0	0	0	0	0	0	0	0	0	0	0	0
Otu0249	Sipuncula	Phascolosomatidea	Phascolosomatida	Phascolosomatidae			0	0	0	0	0	0	0	0	0	0	0	0	0	0	0	0	0	0	0	0	0	0	0	1	0	0	0	0	0	0
Otu0250	Mollusca	Gastropoda	Vetigastropoda	Turbinidae	Astralium	Astralium rhodostomum	0	0	0	0	0	0	0	0	0	0	0	1	0	0	0	0	0	0	0	0	0	0	0	0	0	0	0	0	0	0
Otu0251	Echinodermata	Holothuroidea	Apodida	Synaptidae	Polyplectana	Polyplectana kefersteinii	0	0	0	0	0	0	1	0	0	0	0	0	0	0	0	0	0	0	0	0	0	0	0	0	0	0	0	0	0	0
Otu0252	Mollusca	Gastropoda	Neogastropoda	Drilliidae			0	0	0	0	0	0	0	0	0	0	0	0	0	0	0	0	0	2	0	0	0	0	0	0	0	0	0	0	0	0
Otu0253	Mollusca	Gastropoda	Lepetellida	Fissurellidae			0	0	0	0	0	1	0	0	0	0	0	0	0	0	0	0	0	0	0	0	0	0	0	0	0	0	0	0	0	0
Otu0255	Mollusca	Bivalvia	Limida	Limidae			0	0	0	0	0	0	0	0	0	0	0	1	0	0	0	0	0	0	0	0	0	0	0	0	0	0	0	0	0	0
Otu0257	Echinodermata	Ophiuroidea	Amphilepidida	Ophiotrichidae	Macrophiothrix		0	0	0	0	0	0	0	0	0	0	0	0	0	0	1	0	0	0	0	0	0	0	0	0	0	0	0	0	0	0
Otu0258	Echinodermata	Ophiuroidea	Ophiurida				0	0	0	0	0	0	1	0	0	0	0	0	0	0	0	0	0	0	0	0	0	0	0	0	0	0	0	0	0	0
Otu0259	Mollusca	Gastropoda	Cephalaspidea	Haminoeidae	Diniatys	Diniatys dentifer	0	0	0	1	0	0	0	0	0	0	0	0	0	0	0	0	0	0	0	0	0	0	0	0	0	0	0	0	0	0
Otu0260	Mollusca	Gastropoda	Nudibranchia	Dorididae			0	0	0	0	0	0	0	1	0	0	0	0	0	0	0	0	0	0	0	0	0	0	0	0	0	0	0	0	0	0
Otu0261	Mollusca	Bivalvia	Arcida	Arcidae	Arca	Arca ventricosa	0	0	0	0	0	0	0	0	0	0	0	0	0	0	0	0	0	0	0	0	0	0	0	0	0	1	0	0	0	0
Otu0262	Mollusca	Gastropoda	Neogastropoda	Conidae	Conus	Conus rattus	0	0	0	0	0	0	0	0	0	0	0	0	0	0	0	0	0	0	0	0	0	0	1	0	0	0	0	0	0	0
Otu0263	Mollusca	Gastropoda	Neogastropoda	Columbellidae	Mitrella		0	0	0	0	0	0	0	0	0	0	0	1	0	0	0	0	0	0	0	0	0	0	0	0	0	0	0	0	0	0
Otu0264	Arthropoda	Malacostraca	Decapoda	Alpheidae	Synalpheus		0	0	0	0	0	0	0	0	0	1	0	0	0	0	0	0	0	0	0	0	0	0	0	0	0	0	0	0	0	0
Otu0265	Annelida	Polychaeta	Terebellida	Terebellidae			0	0	0	0	0	0	0	0	0	0	1	0	0	0	0	0	0	0	0	0	0	0	0	0	0	0	0	0	0	0
Otu0266	Mollusca	Gastropoda	Littorinimorpha	Eulimidae			0	0	0	0	0	0	0	0	0	0	0	0	1	0	0	0	0	0	0	0	0	0	0	0	0	0	0	0	0	0
Otu0268	Mollusca	Gastropoda	Littorinimorpha	Rissoinidae			0	0	0	0	0	0	0	0	0	0	0	0	0	0	0	0	0	0	0	0	0	0	0	0	0	0	0	1	0	0
Otu0270	Mollusca	Bivalvia	Arcida	Arcidae	Barbatia		0	0	0	0	0	0	0	1	0	0	0	0	0	0	0	0	0	0	0	0	0	0	0	0	0	0	0	0	0	0
Otu0272	Echinodermata	Asteroidea	Valvatida	Asterinidae			0	0	0	0	0	0	0	0	0	1	0	0	0	0	0	0	0	0	0	0	0	0	0	0	0	0	0	0	0	0
Otu0273	Mollusca	Bivalvia	Arcida	Arcidae			0	0	0	0	0	0	0	0	0	1	0	0	0	0	0	0	0	0	0	0	0	0	0	0	0	0	0	0	0	0
Otu0274	Echinodermata	Ophiuroidea	Ophiuridea	Ophiocomidae	Ophiocoma	Ophiocoma schoenleinii	0	0	0	0	1	0	0	0	0	0	0	0	0	0	0	0	0	0	0	0	0	0	0	0	0	0	0	0	0	0
Otu0276	Mollusca	Bivalvia	Arcida	Arcidae			0	0	0	0	0	0	0	1	0	0	0	0	0	0	0	0	0	0	0	0	0	0	0	0	0	0	0	0	0	0
Otu0277	Mollusca	Gastropoda	Littorinimorpha	Cypraeidae	Erronea	Erronea cylindrica	0	1	0	0	0	0	0	0	0	0	0	0	0	0	0	0	0	0	0	0	0	0	0	0	0	0	0	0	0	0
Otu0279	Mollusca	Bivalvia	Arcida	Arcidae			0	0	0	0	0	1	0	0	0	0	0	0	0	0	0	0	0	0	0	0	0	0	0	0	0	0	0	0	0	0
Otu0280	Mollusca	Gastropoda	Lepetellida	Fissurellidae			0	0	0	0	0	0	0	0	0	0	0	0	0	0	0	1	0	0	0	0	0	0	0	0	0	0	0	0	0	0
Otu0281	Mollusca	Gastropoda	Littorinimorpha	Bursidae	Bursa	Bursa granularis	0	0	0	0	0	0	0	0	0	0	0	0	0	0	0	1	0	0	0	0	0	0	0	0	0	0	0	0	0	0
Otu0284	Mollusca	Gastropoda	Unassigned_Caenogastropoda	Triphoridae			0	0	0	0	0	0	0	0	0	0	0	0	0	0	0	0	0	0	0	0	0	0	0	0	0	0	0	0	1	0
Otu0285	Mollusca	Gastropoda	Neogastropoda	Drilliidae			0	0	0	0	0	0	0	0	0	0	0	0	0	0	0	0	0	0	0	0	0	0	0	1	0	0	0	0	0	0
Otu0286	Mollusca	Gastropoda	Neogastropoda	Raphitomidae	Hemilienardia	Hemilienardia calcicincta	0	0	0	0	0	0	0	0	0	0	0	0	0	0	0	0	0	0	0	0	0	0	0	0	0	0	0	1	0	0
Otu0288	Arthropoda	Malacostraca	Decapoda	Dromiidae			0	0	0	0	0	0	0	0	0	0	0	0	0	0	1	0	0	0	0	0	0	0	0	0	0	0	0	0	0	0
Otu0289	Mollusca	Gastropoda	Nudibranchia	Chromodorididae	Noumea	Noumea varians	0	0	0	0	0	0	0	0	0	1	0	0	0	0	0	0	0	0	0	0	0	0	0	0	0	0	0	0	0	0
Otu0290	Annelida	Polychaeta	Terebellida	Terebellidae			0	0	0	0	0	0	0	0	0	0	0	0	0	0	0	0	1	0	0	0	0	0	0	0	0	0	0	0	0	0
Otu0292	Mollusca	Gastropoda	Neogastropoda	Buccinidae	Clivipollia	Clivipollia pulchra	0	0	0	0	0	0	0	0	0	0	0	0	0	0	0	0	0	0	0	0	0	0	0	0	0	0	1	0	0	0
Otu0293	Echinodermata	Ophiuroidea	Ophiuridea	Ophionereidae	Ophionereis	Ophionereis porrecta	0	0	0	1	0	0	0	0	0	0	0	0	0	0	0	0	0	0	0	0	0	0	0	0	0	0	0	0	0	0
Otu0294	Arthropoda	Malacostraca	Decapoda	Domeciidae	Jonesius		0	0	0	0	0	0	0	0	0	1	0	0	0	0	0	0	0	0	0	0	0	0	0	0	0	0	0	0	0	0
Otu0295	Annelida	Polychaeta	Eunicida	Eunicidae			0	0	1	0	0	0	0	0	0	0	0	0	0	0	0	0	0	0	0	0	0	0	0	0	0	0	0	0	0	0
Otu0298	Mollusca	Gastropoda	Lepetellida	Haliotidae			0	0	0	0	0	0	0	0	0	0	0	0	0	0	0	0	0	0	0	0	0	0	0	0	0	0	0	0	1	0
Otu0301	Arthropoda	Malacostraca	Decapoda	Paguridae			0	0	0	0	0	0	0	0	0	0	0	0	0	0	0	0	0	0	0	0	0	0	1	0	0	0	0	0	0	0
Otu0303	Annelida	Polychaeta	Terebellida	Terebellidae			0	1	0	0	0	0	0	0	0	0	0	0	0	0	0	0	0	0	0	0	0	0	0	0	0	0	0	0	0	0
Otu0307	Mollusca	Gastropoda	Nudibranchia	Discodorididae			0	0	0	0	0	0	0	0	0	0	0	1	0	0	0	0	0	0	0	0	0	0	0	0	0	0	0	0	0	0
Otu0308	Echinodermata	Ophiuroidea	Ophiuridea	Ophiocomidae	Ophiomastix	Ophiomastix caryophyllata	0	0	0	0	0	0	0	0	0	0	0	0	0	0	0	0	0	0	0	0	0	0	0	0	0	0	0	0	1	0
Otu0309	Mollusca	Gastropoda	Nudibranchia	Chromodorididae			0	0	0	0	0	0	0	0	0	0	0	0	0	0	0	0	0	0	0	0	0	0	0	1	0	0	0	0	0	0
Otu0310	Mollusca	Gastropoda					0	0	0	0	0	0	0	1	0	0	0	0	0	0	0	0	0	0	0	0	0	0	0	0	0	0	0	0	0	0
Otu0315	Arthropoda	Malacostraca	Decapoda	Pilumnidae	Pilumnus		0	0	0	0	0	0	0	0	0	0	0	0	0	0	0	0	0	0	0	0	0	0	1	0	0	0	0	0	0	0
Otu0316	Sipuncula	Phascolosomatidea	Phascolosomatida	Phascolosomatidae			0	0	1	0	0	0	0	0	0	0	0	0	0	0	0	0	0	0	0	0	0	0	0	0	0	0	0	0	0	0
Otu0317	Annelida	Polychaeta	Unidentified_Polychaeta	Unidentified_Polychaeta			0	0	0	0	0	0	0	0	0	0	1	0	0	0	0	0	0	0	0	0	0	0	0	0	0	0	0	0	0	0
Otu0318	Arthropoda	Malacostraca	Stomatopoda	Gonodactylidae			0	0	0	0	0	0	0	0	0	0	0	1	0	0	0	0	0	0	0	0	0	0	0	0	0	0	0	0	0	0
Otu0319	Mollusca	Gastropoda	Neogastropoda	Costellariidae	Vexillum		0	0	0	0	0	0	0	0	0	0	0	0	0	0	0	0	0	1	0	0	0	0	0	0	0	0	0	0	0	0
Otu0320	Arthropoda	Malacostraca	Decapoda	Leucosiidae			0	0	0	0	0	0	0	0	0	0	0	0	1	0	0	0	0	0	0	0	0	0	0	0	0	0	0	0	0	0
Otu0322	Echinodermata	Ophiuroidea	Ophiurida				0	0	0	0	0	0	0	0	0	1	0	0	0	0	0	0	0	0	0	0	0	0	0	0	0	0	0	0	0	0
Otu0323	Echinodermata	Ophiuroidea	Ophiacanthida	Ophiocomidae	Ophiomastix	Ophiomastix asperula	0	0	0	0	0	0	0	0	0	0	0	1	0	0	0	0	0	0	0	0	0	0	0	0	0	0	0	0	0	0
Otu0324	Mollusca	Cephalopoda	Octopoda	Octopodidae	Abdopus	Abdopus aculeatus	0	0	0	0	0	0	0	0	0	0	1	0	0	0	0	0	0	0	0	0	0	0	0	0	0	0	0	0	0	0
Otu0325	Mollusca	Gastropoda	Nudibranchia	Discodorididae	Platydoris	Platydoris cruenta	0	0	0	0	0	0	0	0	0	0	0	0	0	0	1	0	0	0	0	0	0	0	0	0	0	0	0	0	0	0
Otu0326	Mollusca	Gastropoda	Cycloneritida	Neritidae	Nerita	Nerita olivaria	0	0	0	0	0	0	0	0	0	0	0	0	0	0	0	0	0	0	0	0	0	0	0	1	0	0	0	0	0	0
Otu0327	Mollusca	Gastropoda	Unassigned_Caenogastropoda	Triphoridae			0	0	0	0	0	0	0	0	0	0	0	0	0	0	1	0	0	0	0	0	0	0	0	0	0	0	0	0	0	0
Otu0328	Arthropoda	Malacostraca	Decapoda	Alpheidae			0	0	0	0	0	0	0	0	0	1	0	0	0	0	0	0	0	0	0	0	0	0	0	0	0	0	0	0	0	0
Otu0329	Arthropoda	Pycnogonida					0	0	0	0	0	0	0	0	0	0	0	0	0	0	0	0	0	0	1	0	0	0	0	0	0	0	0	0	0	0
Otu0330	Annelida	Polychaeta	Spionida	Cirratulidae			0	0	0	0	0	0	0	0	0	0	0	0	0	0	0	0	0	0	0	0	0	0	0	0	1	0	0	0	0	0
Otu0333	Annelida	Polychaeta	Terebellida	Terebellidae	Reteterebella	Reteterebella aloba	0	0	0	0	0	0	0	0	0	0	0	0	0	0	0	0	0	0	0	0	0	0	1	0	0	0	0	0	0	0
Otu0334	Annelida	Polychaeta	Eunicida	Eunicidae			0	0	0	0	0	0	0	0	0	0	0	0	0	0	0	0	0	0	0	0	0	0	0	1	0	0	0	0	0	0
Otu0335	Mollusca	Gastropoda	Unassigned_Caenogastropoda	Triphoridae			0	0	0	0	0	0	0	0	0	0	0	0	0	0	0	0	0	0	0	0	0	0	0	0	1	0	0	0	0	0
Otu0336	Mollusca	Gastropoda	Neogastropoda	Muricidae			0	0	0	0	0	0	0	0	0	0	0	0	0	0	0	0	0	0	0	1	0	0	0	0	0	0	0	0	0	0
Otu0340	Mollusca	Gastropoda	Neogastropoda	Costellariidae	Vexillum	Vexillum discolorium	0	0	0	0	0	0	0	0	0	0	0	0	0	0	0	0	0	1	0	0	0	0	0	0	0	0	0	0	0	0
Otu0342	Mollusca	Gastropoda	Neogastropoda	Buccinidae	Pisania		0	0	0	0	0	0	0	0	0	1	0	0	0	0	0	0	0	0	0	0	0	0	0	0	0	0	0	0	0	0
Otu0343	Mollusca	Gastropoda	Nudibranchia	Chromodorididae	Goniobranchus	Goniobranchus reticulatus	0	0	0	1	0	0	0	0	0	0	0	0	0	0	0	0	0	0	0	0	0	0	0	0	0	0	0	0	0	0
Otu0345	Arthropoda	Malacostraca	Decapoda	Palaemonidae			0	0	0	0	1	0	0	0	0	0	0	0	0	0	0	0	0	0	0	0	0	0	0	0	0	0	0	0	0	0
Otu0346	Mollusca	Gastropoda	Unassigned_Caenogastropoda	Cerithiidae			0	0	0	0	0	0	0	0	0	0	0	0	0	0	0	0	0	1	0	0	0	0	0	0	0	0	0	0	0	0
Otu0347	Arthropoda	Malacostraca	Isopoda				0	0	0	0	0	0	0	0	0	0	0	1	0	0	0	0	0	0	0	0	0	0	0	0	0	0	0	0	0	0
Otu0348	Arthropoda	Malacostraca	Decapoda	Hippolytidae			0	0	0	0	0	0	1	0	0	0	0	0	0	0	0	0	0	0	0	0	0	0	0	0	0	0	0	0	0	0
Otu0349	Mollusca	Gastropoda	Nudibranchia	Bornellidae	Bornella	Bornella stellifer	0	0	0	0	0	0	0	0	0	0	0	0	0	1	0	0	0	0	0	0	0	0	0	0	0	0	0	0	0	0
Otu0350	Mollusca	Gastropoda	Unassigned_Caenogastropoda	Epitoniidae			0	0	0	0	0	0	0	0	0	0	0	0	0	0	0	0	1	0	0	0	0	0	0	0	0	0	0	0	0	0
Otu0352	Arthropoda	Malacostraca	Decapoda	Upogebiidae			0	0	0	1	0	0	0	0	0	0	0	0	0	0	0	0	0	0	0	0	0	0	0	0	0	0	0	0	0	0
Otu0353	Mollusca	Gastropoda	Neogastropoda	Columbellidae			0	0	1	0	0	0	0	0	0	0	0	0	0	0	0	0	0	0	0	0	0	0	0	0	0	0	0	0	0	0
Otu0354	Mollusca	Gastropoda	Neogastropoda	Fasciolariidae	Peristernia	Peristernia nassatula	0	0	0	0	0	0	0	0	0	1	0	0	0	0	0	0	0	0	0	0	0	0	0	0	0	0	0	0	0	0
Otu0355	Mollusca	Gastropoda	Unassigned_Caenogastropoda	Triphoridae			0	0	0	0	0	0	0	0	0	0	0	0	0	1	0	0	0	0	0	0	0	0	0	0	0	0	0	0	0	0
Otu0357	Mollusca	Gastropoda					0	0	0	0	0	0	0	0	0	0	0	1	0	0	0	0	0	0	0	0	0	0	0	0	0	0	0	0	0	0
Otu0358	Arthropoda	Malacostraca	Decapoda	Alpheidae	Alpheus	Alpheus bengalensis	0	0	0	0	0	0	0	0	0	0	0	1	0	0	0	0	0	0	0	0	0	0	0	0	0	0	0	0	0	0
Otu0359	Mollusca	Gastropoda	Littorinimorpha	Triviidae			0	0	0	0	0	0	0	0	0	0	0	0	1	0	0	0	0	0	0	0	0	0	0	0	0	0	0	0	0	0
Otu0360	Mollusca	Gastropoda	Littorinimorpha	Triviidae			0	0	0	0	0	0	0	0	0	0	0	0	1	0	0	0	0	0	0	0	0	0	0	0	0	0	0	0	0	0
Otu0361	Mollusca	Cephalopoda	Octopoda	Octopodidae	Hapalochlaena	Hapalochlaena lunulata	0	0	0	0	0	0	0	0	0	0	0	0	0	0	0	0	1	0	0	0	0	0	0	0	0	0	0	0	0	0
Otu0362	Echinodermata	Ophiuroidea	Amphilepidida	Ophiotrichidae	Ophiothrix		0	0	0	1	0	0	0	0	0	0	0	0	0	0	0	0	0	0	0	0	0	0	0	0	0	0	0	0	0	0
Otu0363	Mollusca	Gastropoda	Neogastropoda	Columbellidae	Mitrella		0	0	5	0	0	0	0	0	0	0	0	0	0	0	0	0	0	0	0	0	0	0	0	0	0	0	0	0	0	0
Otu0366	Mollusca	Gastropoda	Neogastropoda	Conidae	Conus	Conus glans	0	0	0	1	0	0	0	0	0	0	0	0	0	0	0	0	0	0	0	0	0	0	0	0	0	0	0	0	0	0
Otu0367	Mollusca	Gastropoda	Nudibranchia	Chromodorididae	Chromodoris	Chromodoris decora	0	0	0	0	0	0	1	0	0	0	0	0	0	0	0	0	0	0	0	0	0	0	0	0	0	0	0	0	0	0
Otu0369	Mollusca	Gastropoda	Lepetellida	Fissurellidae	Diodera	Diodera galatea	0	0	0	0	0	0	0	0	0	0	1	0	0	0	0	0	0	0	0	0	0	0	0	0	0	0	0	0	0	0
Otu0373	Arthropoda	Malacostraca	Decapoda	Pilumnidae	Pilumnus		0	0	0	0	0	0	0	0	0	0	0	0	1	0	0	0	0	0	0	0	0	0	0	0	0	0	0	0	0	0
Otu0374	Mollusca	Gastropoda	Nudibranchia	Flabellinidae			0	0	0	0	0	0	0	1	0	0	0	0	0	0	0	0	0	0	0	0	0	0	0	0	0	0	0	0	0	0
Otu0375	Mollusca	Gastropoda	Neogastropoda	Nassariidae	Nassarius	Nassarius concinnus	0	0	0	0	0	0	0	0	0	0	0	0	0	0	0	0	0	0	0	0	0	0	0	0	0	0	0	0	0	1
Otu0376	Mollusca	Gastropoda	Littorinimorpha	Cypraeidae	Palmadusta	Palmadusta asellus	0	0	0	0	0	0	0	0	0	0	0	0	0	0	0	0	0	0	0	0	0	0	0	0	0	0	1	0	0	0
Otu0381	Mollusca	Gastropoda	Nudibranchia	Chromodorididae	Chromodoris	Chromodoris colemani	0	0	0	0	0	0	0	0	0	0	0	0	0	0	0	0	0	0	0	0	0	0	0	0	1	0	0	0	0	0
Otu0382	Mollusca	Gastropoda	Unassigned_Caenogastropoda	Cerithiidae			0	0	0	0	0	0	0	0	0	0	0	0	0	0	0	0	0	0	0	0	0	0	0	0	0	0	0	1	0	0
Otu0383	Mollusca	Polyplacophora	Chitonida				0	0	0	0	0	0	0	0	0	0	0	0	0	0	0	0	0	0	0	0	0	0	0	0	0	0	0	0	0	1
Otu0384	Annelida	Polychaeta	Palpata				0	0	1	0	0	0	0	0	0	0	0	0	0	0	0	0	0	0	0	0	0	0	0	0	0	0	0	0	0	0
Otu0386	Mollusca	Gastropoda	Neogastropoda	Muricidae	Drupella	Drupella rugosa	0	0	0	0	0	0	0	0	0	0	0	0	0	0	0	0	0	0	0	0	0	0	0	0	0	0	0	0	0	1
Otu0388	Arthropoda	Malacostraca	Decapoda	Palaemonidae			0	0	0	0	0	0	0	0	0	0	0	0	0	0	0	0	0	0	0	0	0	0	1	0	0	0	0	0	0	0
Otu0389	Arthropoda	Malacostraca	Stomatopoda	Gonodactylidae	Gonodactylus	Gonodactylus smithii	0	0	0	0	0	0	0	0	0	0	0	0	0	0	1	0	0	0	0	0	0	0	0	0	0	0	0	0	0	0
Otu0390	Mollusca	Polyplacophora	Chitonida				0	0	0	0	0	0	0	1	0	0	0	0	0	0	0	0	0	0	0	0	0	0	0	0	0	0	0	0	0	0
Otu0392	Arthropoda	Malacostraca	Decapoda	Alpheidae			0	0	0	0	0	0	0	0	0	0	0	0	0	0	1	0	0	0	0	0	0	0	0	0	0	0	0	0	0	0
Otu0393	Arthropoda	Malacostraca	Decapoda	Xanthidae	Olenothus	Olenothus uogi	0	0	0	0	0	0	0	0	0	0	0	0	0	0	0	0	0	0	0	0	0	0	1	0	0	0	0	0	0	0
Otu0394	Mollusca	Gastropoda	Unassigned_Caenogastropoda	Cerithiidae			0	0	0	0	0	0	0	0	0	0	0	0	0	0	0	0	0	0	0	0	0	1	0	0	0	0	0	0	0	0
Otu0396	Annelida	Polychaeta	Terebellida	Trichobranchidae	Terebellides		0	0	0	0	0	0	0	0	0	0	0	0	0	0	0	0	1	0	0	0	0	0	0	0	0	0	0	0	0	0
Otu0397	Arthropoda	Malacostraca	Decapoda	Pilumnidae			0	0	0	0	0	0	0	0	0	0	1	0	0	0	0	0	0	0	0	0	0	0	0	0	0	0	0	0	0	0
Otu0398	Arthropoda	Malacostraca	Decapoda	Paguridae			0	0	0	0	0	0	0	0	0	0	0	0	1	0	0	0	0	0	0	0	0	0	0	0	0	0	0	0	0	0
Otu0399	Mollusca	Gastropoda	Neogastropoda	Conidae	Conus	Conus episcopatus	0	0	0	0	0	0	0	0	0	0	0	0	0	0	0	0	0	0	0	0	0	0	1	0	0	0	0	0	0	0
Otu0400	Arthropoda	Malacostraca	Decapoda	Parthenopidae			0	0	0	0	0	0	0	0	0	0	0	0	0	0	0	0	0	1	0	0	0	0	0	0	0	0	0	0	0	0
Otu0401	Mollusca	Gastropoda	Neogastropoda	Columbellidae			0	0	0	0	0	0	1	0	0	0	0	0	0	0	0	0	0	0	0	0	0	0	0	0	0	0	0	0	0	0
Otu0403	Mollusca	Gastropoda					0	0	0	0	0	0	0	0	0	0	0	0	0	0	0	0	0	0	0	0	0	0	0	0	0	0	0	0	0	1
Otu0406	Arthropoda	Malacostraca	Decapoda	Hippolytidae			0	0	0	0	0	0	0	0	0	0	0	0	0	0	0	0	0	0	0	0	0	0	0	0	0	0	1	0	0	0
Otu0408	Mollusca	Gastropoda	Neogastropoda	Columbellidae			0	0	0	0	0	0	0	0	0	0	0	0	0	0	0	0	0	0	0	0	0	0	0	0	0	0	0	0	0	1
Otu0409	Arthropoda	Malacostraca	Decapoda	Percnidae	Percnon	Percnon guinotae	0	0	0	0	0	0	0	0	0	0	0	0	0	0	0	0	0	0	0	0	0	0	0	1	0	0	0	0	0	0
Otu0410	Arthropoda	Malacostraca	Decapoda	Hippolytidae			0	0	0	0	1	0	0	0	0	0	0	0	0	0	0	0	0	0	0	0	0	0	0	0	0	0	0	0	0	0
Otu0412	Arthropoda	Malacostraca	Decapoda	Palicidae			0	0	0	0	0	0	0	0	0	0	1	0	0	0	0	0	0	0	0	0	0	0	0	0	0	0	0	0	0	0
Otu0416	Mollusca	Gastropoda	Neogastropoda	Buccinidae	Pisania	Pisania decollata	0	0	0	0	0	0	0	0	0	0	0	0	0	0	0	0	0	0	0	0	0	0	1	0	0	0	0	0	0	0
Otu0417	Arthropoda	Malacostraca	Decapoda	Alpheidae			0	0	0	0	0	0	0	0	0	0	0	0	0	0	0	0	0	0	0	0	0	0	0	0	0	0	1	0	0	0
Otu0419	Annelida	Polychaeta	Palpata				0	0	0	0	0	0	0	0	0	0	0	0	0	0	0	0	0	0	0	0	0	0	1	0	0	0	0	0	0	0
Otu0420	Mollusca	Gastropoda	Unassigned_Caenogastropoda	Cerithiidae	Cerithium	Cerithium punctatum	0	0	0	0	0	0	0	0	0	0	0	0	0	0	0	0	0	0	0	0	0	0	0	0	1	0	0	0	0	0
Otu0421	Annelida	Polychaeta	Myzostomida				0	0	0	0	0	0	0	0	0	1	0	0	0	0	0	0	0	0	0	0	0	0	0	0	0	0	0	0	0	0
Otu0422	Annelida	Polychaeta	Phyllodocida	Nereididae	Pseudonereis	Pseudonereis anomala	0	0	1	0	0	0	0	0	0	0	0	0	0	0	0	0	0	0	0	0	0	0	0	0	0	0	0	0	0	0
Otu0423	Mollusca	Gastropoda	Littorinimorpha	Littorinidae	Littoraria	Littoraria coccinea	0	0	0	0	0	0	0	0	0	0	0	0	0	0	0	0	0	0	0	0	0	0	0	1	0	0	0	0	0	0
Otu0425	Mollusca	Gastropoda	Nudibranchia	Chromodorididae			0	0	0	0	0	0	0	0	0	0	0	0	0	0	0	0	0	0	0	0	0	0	0	0	0	0	0	0	1	0
Otu0426	Mollusca	Gastropoda	Pleuribranchomorpha	Pleurobranchidae			0	0	0	0	0	0	0	0	0	0	0	0	0	0	0	0	1	0	0	0	0	0	0	0	0	0	0	0	0	0
Otu0427	Sipuncula	Phascolosomatidea	Phascolosomatida	Phascolosomatidae			0	0	0	0	0	0	1	0	0	0	0	0	0	0	0	0	0	0	0	0	0	0	0	0	0	0	0	0	0	0
Otu0428	Mollusca	Polyplacophora	Chitonida				0	0	0	0	0	0	0	0	0	0	0	0	1	0	0	0	0	0	0	0	0	0	0	0	0	0	0	0	0	0
Otu0429	Arthropoda	Malacostraca	Decapoda	Alpheidae	Alpheus		0	0	0	0	0	0	0	0	0	0	0	1	0	0	0	0	0	0	0	0	0	0	0	0	0	0	0	0	0	0
Otu0433	Arthropoda	Malacostraca	Tanaidacea				0	0	0	0	0	0	0	0	0	0	0	0	0	0	0	0	0	1	0	0	0	0	0	0	0	0	0	0	0	0
Otu0435	Mollusca	Gastropoda	Littorinimorpha	Triviidae			0	0	0	0	0	0	0	0	0	0	0	0	0	0	0	0	0	0	0	0	0	0	0	1	0	0	0	0	0	0
Otu0436	Arthropoda	Malacostraca	Decapoda	Alpheidae			0	0	0	0	0	0	1	0	0	0	0	0	0	0	0	0	0	0	0	0	0	0	0	0	0	0	0	0	0	0
Otu0437	Mollusca	Gastropoda	Neogastropoda	Clathurellidae			0	0	0	0	0	0	0	0	0	0	0	0	0	0	0	0	0	0	0	0	0	1	0	0	0	0	0	0	0	0
Otu0438	Mollusca	Gastropoda	Neogastropoda	Muricidae			0	0	0	0	0	0	0	0	0	0	0	0	0	0	1	0	0	0	0	0	0	0	0	0	0	0	0	0	0	0
Otu0440	Mollusca	Gastropoda	Lepetellida	Fissurellidae			0	0	0	0	0	0	0	0	0	0	0	0	0	0	0	0	0	1	0	0	0	0	0	0	0	0	0	0	0	0
Otu0442	Arthropoda	Malacostraca	Decapoda	Alpheidae			0	0	0	0	0	0	0	0	0	0	0	0	0	0	0	0	0	0	0	0	0	0	1	0	0	0	0	0	0	0
Otu0443	Mollusca	Gastropoda	Neogastropoda	Buccinidae	Engina	Engina alveolata	0	0	0	0	0	0	0	0	0	0	0	0	0	0	0	0	0	0	0	0	0	0	0	0	0	0	0	0	0	1
Otu0444	Mollusca	Gastropoda	Unassigned_Caenogastropoda	Triphoridae			0	0	0	0	0	0	0	0	0	0	0	0	0	0	0	0	0	0	0	0	0	0	0	0	0	0	1	0	0	0
Otu0447	Annelida	Polychaeta	Phyllodocida	Phyllodocidae			0	0	0	0	0	0	0	0	0	0	0	0	0	0	0	0	1	0	0	0	0	0	0	0	0	0	0	0	0	0
Otu0448	Annelida	Polychaeta	Phyllodocida				1	0	0	0	0	0	0	0	0	0	0	0	0	0	0	0	0	0	0	0	0	0	0	0	0	0	0	0	0	0
Otu0449	Mollusca	Gastropoda					0	0	0	0	0	0	0	0	0	0	0	0	0	0	0	0	0	0	1	0	0	0	0	0	0	0	0	0	0	0
Otu0450	Mollusca	Gastropoda	Vetigastropoda	Turbinidae	Astralium	Astralium rhodostomum	0	0	0	0	0	0	0	0	0	0	0	0	0	0	0	0	0	0	0	0	0	0	0	0	0	0	0	0	0	1
Otu0451	Arthropoda	Malacostraca	Decapoda	Pilumnidae			0	0	0	0	0	0	0	0	0	1	0	0	0	0	0	0	0	0	0	0	0	0	0	0	0	0	0	0	0	0
Otu0455	Mollusca	Gastropoda	Neogastropoda	Conidae	Conus	Conus textile	0	0	0	0	0	0	0	0	0	0	0	0	0	0	0	0	0	0	1	0	0	0	0	0	0	0	0	0	0	0
Otu0458	Arthropoda	Malacostraca	Decapoda	Alpheidae			0	0	0	0	0	0	0	0	0	0	0	0	0	0	0	0	0	0	0	0	0	0	1	0	0	0	0	0	0	0
Otu0460	Mollusca	Gastropoda					0	0	0	0	0	0	0	0	0	0	0	0	0	0	0	0	0	0	0	0	0	0	0	0	0	0	0	1	0	0
Otu0461	Mollusca	Gastropoda	Neogastropoda	Fasciolariidae	Peristernia	Peristernia reincarnata	0	0	0	1	0	0	0	0	0	0	0	0	0	0	0	0	0	0	0	0	0	0	0	0	0	0	0	0	0	0
Otu0462	Mollusca	Gastropoda	Unassigned_Caenogastropoda	Triphoridae			0	0	0	0	0	0	0	0	0	0	0	0	0	0	0	0	0	0	0	0	0	0	0	0	0	0	1	0	0	0
Otu0464	Mollusca	Gastropoda	Neogastropoda	Columbellidae			0	0	0	0	0	0	0	0	0	0	0	0	0	0	0	0	0	0	0	1	0	0	0	0	0	0	0	0	0	0
